# Supplementary material for: Prediction of skin color, tanning and freckling from DNA in Polish population: linear regression, random forest and neural network approaches
Source: Hum Genet. 2019 Apr 12;138(6):635–47. doi: 10.1007/s00439-019-02012-w (PMC6554257; doi:10.1007/s00439-019-02012-w)
Supplement: Supplementary file 1 — SNP markers used in this study for skin pigmentation traits predictions. Characteristics for each SNP, PCR and sbe primers with concentration are included 1 (XLSX 15 kb) [file 439_2019_2012_MOESM1_ESM.xlsx]

## Sheet: SNP markers info
SNP ID	Chr position	Gene	Location/variation type	HWE p-value	PCR Forward and Reverse primers (5'-3')	Each primer final conc. (μM)	Amplicon size (bp)	sbe primer direction	Single base extension primer (5'-3') with t-tail	sbe primer final conc. (μM)	Primer length no tail (bp)	Primer final length (bp)	Alleles detected
rs12913832	15:28120472	HERC2	Intron	0.3244	F TGGCTCTCTGTGTCTGATCC	0.146	87	R	t(24)GCGTGCAGAACTTGACAᵃ	1	17	41	T/C
					R GGCCCCTGATGATGATAGC	0.146
rs1800407	15:27985172	OCA2	Exon/missense R419Q	1	F TGAAAGGCTGCCTCTGTTCT	0.146	127	F	t(7)GCATACCGGCTCTCCCᵃ	0.1	16	23	G/A
					R CGATGAGACAGAGCATGATGA	0.146
rs7495174	15:28099092	OCA2	Intron	8,1397E -22	F AACAGGCAGGGAGGGTTTAC	0.4	119	F	t(6)AAGGCAAGTTCCCCTAAAGGT	0.5	21	27	T/C
					R ACTCAGCCGCGCTAGGTC	0.4
rs4778241	15:28093567	OCA2	Intron	0.1828	F TCTGGGATTAATGTCCAGGAG	0.4	93	F	t(8)GCAATTGTTGGCTGGTAGTTGCAATT	0.2	26	34	T/G
					R CAGCCACTCTGGAAAGCAG	0.4
rs4778138	15:28090674	OCA2	Intron	0.1242	F GCTCTCCTTTTGATACCAGCA	0.4	135	F	t(14)CATCACTGATTTAGCTGTGTTCTG	2	24	38	T/C
					R GAAAGTCTCAAGGGAAATCAGAA	0.4
rs12896399	14:92307319	SLC24A4	5'UTR	0.0427	F CTGGCGATCCAATTCTTTGT	0.146	104	F	t(29)aTCTTTAGGTCAGTATATTTTGGGᵃ	0.15	23	53	G/T
					R CTTAGCCCTGGGTCTTGATG	0.146
rs16891982	5:33951588	SLC45A2	Exon/missense L374F	1	F CGAAAGAGGAGTCGAGGTTG	0.146	128	F	t(11)AAACACGGAGTTGATGCAᵃ	0.5	18	29	C/G
					R TCCAAGTTGTGCTAGACCAGA	0.146
rs12203592	6:396321	IRF4	Intron	0.8667	F ACAGGGCAGCTGATCTCTTC	0.146	115	F	t(15)aTTTGGTGGGTAAAAGAAGGᵃ	0.3	19	35	C/T
					R GCTAAACCTGGCACCAAAAG	0.146
rs1393350	11:89277878	TYR	Intron	0.772	F TTCCTCAGTCCCTTCTCTGC	0.146	80	R	t(23)aTTTGTAAAAGACCACACAGATTTᵃ	0.1	23	47	T/C
					R GGGAAGGTGAATGATAACACG	0.146
rs731236	12:47844974	VDR	Exon/ synonymous	0.5537	F CTGAGAGCTCCTGTGCCTTC	0.4	114	R	t(10)GGCGGTCCTGGATGGCCTC	0.5	19	29	A/G
					R ACGTCTGCAGTGTGTTGGAC	0.4
rs6058017	20:34269192	ASIP	3'UTR	0.6282	F GTGCTCAGCCTCAACTGCT	0.5	146	R	t(27)GCGTCCCCGAAGCCCTGCC	1	19	46	T/C
					R AGTCCCATCTCCTGGAACCT	0.5
rs1015362	20:34150806	ASIP	5'UTR	0.3396	F TGAGATGCTTGAGAAATGCAA	0.4	118	F	t(25)CCGACCCAGGAGATGAAAACATCTCA	2	26	51	C/T
					R TTGAGATTGTGCCAAAATTCCT	0.4
rs4911414	20:34141638	ASIP	5'UTR	0.9308	F GCCCCCAGTCTCTTTTTGTT	0.4	144	F	t(29)TGTAAGTCTTTGCTGAGAAATTCATT	0.5	26	55	T/G
					R TGACCATCCTCAAGGTCCAT	0.4
rs1805007	16:89919709	MC1R	Exon/missense R151C	0.1972	F CAAGAACTTCAACCTCTTTCTCG	0.4	106	F	t(25)CTCCATCTTCTACGCACTGᵇ	1	19	44	C/T
					R CACCTCCTTGAGCGTCCTG	0.4
Prediction of skin color, tanning and freckling from DNA in Polish population: linear regression, random forest and neural network approaches
Human Genetics
Katarzyna Zaorska, Piotr Zawierucha, Michał Nowicki
Department of Histology and Embryology, University of Medical Sciences, 60-781 Poznan, Poland
katarzyna.zarska@gmail.com
Supplementary Table 1
SNP markers used in this study for skin pigmentation traits predictions.
Characteristics for each SNP, PCR and sbe primers with concentration are included.
ᵃ PCR and sbe primer sequences with concentration adopted from [23]
ᵇ PCR and sbe primer sequences with concentration adopted from [4]
