# Supplementary material for: Prediction of skin color, tanning and freckling from DNA in Polish population: linear regression, random forest and neural network approaches
Source: Hum Genet. 2019 Apr 12;138(6):635–47. doi: 10.1007/s00439-019-02012-w (PMC6554257; doi:10.1007/s00439-019-02012-w)
Supplement: Supplementary file 2 — The frequency of alleles and genotypes in 13 differentiated SNPs genotyped in this study with the respective training sets of 150 individuals, using the Fisher’s exact test. a wild homozygote/allele as first; b number of individuals with a genotype/allele (genotype/allele frequency) 2 (XLSX 16 kb) [file 439_2019_2012_MOESM2_ESM.xlsx]

## Sheet: alleles and genotypes frequency
		Genotypes ͣ	Individuals count ᵇ
Gene	SNP ID	Alleles	Males	Females	Total	OR [95% CI]	p-value
	Skin pigmentation training group
HERC2	rs12913832	CC	44 (0,59)	48 (0,64)	92 (0,6)
		CT	24 (0,32)	21 (0,28)	45 (0,3)	1,21 [0,6-2,44]	0.5932
		TT	7 (0,09)	6 (0,08)	13 (0,1)	1,18 [0,38-3,7]	0.7719
		C	112 (0,75)	117 (0,78)	229 (0,76)
		T	38 (0,25)	33 (0,22)	71 (0,24)	1,2 [0,71-2,1]	0.4973
OCA2	rs1800407	GG	64 (0,85)	71 (0,95)	135 (0,9)
		AG	11 (0,15)	4 (0,05)	15 (0,1)	3,05 [0,93-10,1]	0.0669
		AA	0 (0)	0 (0)	0 (0)	1 [0,02-51,06]	1
		G	139 (0,93)	146 (0,97)	285 (0,95)
		A	11 (0,07)	4 (0,03)	15 (0,05)	2,89 [0,9-9,29]	0.075
	rs4778241	GG	50 (0,97)	36 (0,48)	86 (0,58)
		GT	23 (0,31)	36 (0,48)	59 (0,39)	0,48 [0,25-0,93]	0,0309*
		TT	2 (0,02)	3 (0,04)	5 (0,03)	0,66 [0,11-4,05]	0.6514
		G	123 (0,82)	108 (0,72)	231 (0,77)
		T	27 (0,18)	42 (0,28)	69 (0,23)	0,56 [0,33-0,98]	0,0409*
	rs4778138	TT	56 (0,75)	38 (0,51)	94 (0,63)	2,87 [1,44-5,72]	0,0027**
		CT	17 (0,23)	35 (0,46)	52 (0,34)	0,34 [0,17-0,68]	0,0024**
		CC	2 (0,02)	2 (0,03)	4 (0,03)	1 [0,14-7,3]	1
		T	129 (0,86)	111 (0,74)	240 (0,8)
		C	21 (0,14)	39 (0,26)	60 (0,2)	0,46 [0,26-0,83]	0,0103*
SLC24A4	rs12896399	GG	29 (0,39)	31 (0,41)	60 (0,4)
		GT	30 (0,4)	27 (0,36)	57 (0,38)	1,19 [0,61-2,3]	0.6139
		TT	16 (0,21)	17 (0,23)	33 (0,22)	0,93 [0,43-2,0]	0.8438
		G	88 (0,59)	89 (0,6)	177 (0,59)
		T	62 (0,41)	61 (0,4)	123 (0,41)	1,03 [0,65-1,63]	0.9066
SLC45A2	rs16891982	GG	67 (0,9)	73 (0,97)	140 (0,93)
		GC	8 (0,1)	2 (0,03)	10 (0,07)	4,36 [0,89-21,26]	0.0686
		CC	0 (0)	0 (0)	0 (0)	1 [0,02-51,06]	1
		G	142 (0,95)	148 (0,99)	290 (0,97)
		C	8 (0,05)	2 (0,01)	10 (0,03)	4,17 [0,87-19,97]	0.0741
IRF4	rs12203592	CC	64 (0,85)	63 (0,84)	127 (0,84)
		CT	11 (0,15)	11 (0,15)	22 (0,15)	1 [0,4-2,47]	1
		TT	0 (0)	1 (0,01)	1 (0,01)	0,33 [0,01-8,2]	0.4981
		C	139 (0,93)	137 (0,91)	276 (0,92)
		T	11 (0,07)	13 (0,09)	24 (0,08)	0,83 [0,36-1,93]	0.6707
TYR	rs1393350	CC	50 (0,67)	43 (0,57)	93 (0,62)
		CT	23 (0,3)	29 (0,39)	52 (0,35)	0,7 [0,36-1,38]	0.3041
		TT	2 (0,02)	3 (0,04)	5 (0,03)	0,66 [0,11-4,1]	0.6514
		C	123 (0,82)	115 (0,77)	238 (0,8)
		T	27 (0,18)	35 (0,23)	62 (0,2)	0,72 [0,41-1,27]	0.2551
VDR	rs731236	AA	33 (0,44)	27 (0,36)	60 (0,4)
		AG	35 (0,47)	39 (0,52)	74 (0,49)	0,81 [0,43-1,93]	0.5138
		GG	7 (0,09)	9 (0,12)	16 (0,11)	0,75 [0,27-2,14]	0.5977
		A	101 (0,67)	93 (0,62)	194 (0,65)
		G	49 (0,33)	57 (0,38)	106 (0,35)	0,79 [0,49-1,27]	0.3343
ASIP	rs6058017	TT	52 (0,7)	57 (0,76)	109 (0,73)
		CT	21 (0,28)	18 (0,24)	39 (0,26)	1,23 [0,59-2,56]	0.5768
		CC	2 (0,02)	0 (0)	2 (0,01)	5,13 [0,24-108,81]	0.2936
		T	125 (0,83)	132 (0,88)	257 (0,86)
		C	25 (0,17)	18 (0,12)	43 (0,14)	1,47 [0,76-2,82]	0.2506
	rs1015362	CC	34 (0,45)	33 (0,44)	67 (0,45)
		CT	35 (0,47)	30 (0,4)	65 (0,43)	1,31 [0,69-2,51]	0.4104
		TT	6 (0,08)	12 (0,16)	18 (0,12)	0,46 [0,16-1,29]	0.1386
		C	103 (0,69)	96 (0,64)	199 (0,66)
		T	47 (0,31)	54 (0,36)	101 (0,34)	0,81 [0,5-1,31]	0.3927
	rs4911414	GG	34 (0,45)	30 (0,4)	64 (0,43)
		GT	34 (0,45)	34 (0,45)	68 (0,45)	1 [0,53-1,9]	1
		TT	7 (0,1)	11 (0,15)	18 (0,12)	0,6 [0,22-1,64]	0.3185
		G	102 (0,68)	94 (0,63)	196 (0,65)
		T	48 (0,32)	56 (0,37)	104 (0,35)	0,79 [0,49-1,27]	0.3321
MC1R	rs1805007	CC	67 (0,9)	70 (0,93)	137 (0,91)
		CT	8 (0,01)	4 (0,06)	12 (0,08)	2,12 [0,61-7,37]	0.2373
		TT	0 (0)	1 (0,01)	1 (0,01)	0,33 [0,01-8,2]	0.4981
		C	142 (0,95)	144 (0,96)	286 (0,95)
		T	8 (0,05)	6 (0,04)	14 (0,05)	1,35 [0,46-4,0]	0.5853
Prediction of skin color, tanning and freckling from DNA in Polish population: linear regression, random forest and neural network approaches
Human Genetics
Katarzyna Zaorska, Piotr Zawierucha, Michał Nowicki
Department of Histology and Embryology, University of Medical Sciences, 60-781 Poznan, Poland
katarzyna.zarska@gmail.com
Supplementary Table 2
The frequency of alleles and genotypes in 13 differentiated SNPs genotyped in this study
with the respective training sets of 150 individuals, using the Fisher’s exact test.
a wild homozygote/allele as first; ᵇ number of individuals with a genotype/allele (genotype/allele frequency);
statistically significant * when p ≤ 0,05, ** when p ≤ 0,01, *** p ≤ 0,001
