# Supplementary material for: Prediction of skin color, tanning and freckling from DNA in Polish population: linear regression, random forest and neural network approaches
Source: Hum Genet. 2019 Apr 12;138(6):635–47. doi: 10.1007/s00439-019-02012-w (PMC6554257; doi:10.1007/s00439-019-02012-w)
Supplement: Supplementary file 3 — The frequency of alleles and genotypes in 13 differentiated SNPs genotyped in this study for 150 training individuals calculated for distinct phenotypes using the Fisher’s exact test. ¹ wild homozygote/allele as first 3 (XLSX 39 kb) [file 439_2019_2012_MOESM3_ESM.xlsx]

## Sheet: genotypes&phenotypes OR values
			Individuals count					Individuals count
Gene	SNP ID	Phenotype	Genotypes			OR [95% CI]	p-value	Alleles		OR [95% CI]	p-value
HERC2	rs12913832		CC	CT	TT			C	T
		Skin color:
		Light/pale	29	24	3	CC: 0,3 [0,1-0,6] ͣ	0,0016*	82	30	C: 0,5 [0,2-0,8]ᵃ	0,0127*
		Moderate	56	10	5	CC: 2,5 [0,9-6,9] ᵇ	0,0878*	122	20	C: 2,3 [1,1-4,7] ᵇ	0,0227*
		Dark/olive	7	11	5	CC: 8,5 [3-24,5] ᶜ	0,0001***	25	21	C: 5,1 [2,4-10,8] ᶜ	<0,0001***
		Dark	7	11	5			25	21
		Non-dark	85	34	8	CC: 4,6 [1,8-12,1] d	0,0018*	204	50	C: 3,4 [1,8-6,6] d	0,0002***
		Tanning:
		High susceptibility to sunburns	18	2	0	CC: 7,9 [1,7-38] ᵉ	0,0097**	38	2	C: 7,7 [1,7-34] ᵉ	0,0074**
		Initial sunburns	42	17	4	CC: 16,7 [3-93,9] ᶠ	0,0014**	101	25	C: 14 [3-66,4] ᶠ	0,0009***
		Moderate tanning	25	17	5	CC: 1,8 [0,8-3,8] ᵍ	0.1535	67	27	C: 1,6 [0,9-3] ᵍ	0.1267
		Quick tanning	7	9	4	CC: 3,7 [1,3-10,7] h	0,0150*	23	17	C: 2,99 [1,39-6,41] h	0,0050**
		Sunburns	60	19	4			139	27
		Non-sunburns	32	26	9	CC: 2,9 [1,5-5,6] ᵏ	0,0025**	90	44	C: 2,5 [1,5-4,4] ᵏ	0,0010***
		Freckling:
		Severe freckling	9	3	1	CC: 1,9 [0,5-6,6] ᵖ	0.3244	21	5	C: 1,7 [0,6-4,7] ᵖ	0.3305
		Moderate freckling	35	12	2	CC: 2,1 [1-4,4] ͬ	0.0546	82	16	C: 2 [1,1-3,8] ͬ	0,0267*
		Non-freckled skin	48	30	10			126	50
		Freckled skin	44	15	3			103	21
		Non-freckled skin	48	30	10	CC: 2 [1-4,1] ᵗ	0,0434*	126	50	C: 2 [1,1-3,5] ᵗ	0,0226*
			GG	AG	AA			G	A
OCA2	rs1800407	Skin color:
		Light/pale	48	8	0	AA: 1,3 [0,02-64,8] ᵃ	0.9067	104	8	A: 2,1 [0,7-6,6] ᵃ	0.2023
		Moderate	66	5	0	AA: 0,4 [0,01-21,6] ᵇ	0.6633	137	5	A: 1,7 [0,4-8,3] ᵇ	0.5164
		Dark/olive	21	2	0	AA: 0,3 [0,01-17] ᶜ	0.5806	44	2	A: 0,8 [0,2-4,3]ᶜ	0.7973
		Dark	21	2	0			44	2
		Non-dark	114	12	0	AA: 0,2 [0,004-9,5] d	0.4008	241	13	A: 1,2 [0,3-5,4] d	0.8256
		Tanning:
		High susceptibility to sunburns	19	1	0	AA: 2,3 [0,04-120,8] ᵉ	0.677	39	1	A: 0,4 [0,04-3,2] ᵉ	0.3727
		Initial sunburns	56	7	0	AA: 1,0 [0,02-52,9] ᶠ	1	119	7	A: 1,0 [0,06-16,6] ᶠ	1
		Moderate tanning	41	6	0	AA: 0,8 [0,01-38,4] ᵍ	0.8851	88	6	A: 0,9 [0,3-2,7] ᵍ	0.797
		Quick tanning	19	1	0	AA: 0,3 [0,01-16,8] h	0.5749	39	1	A: 2,3 [0,3-19,2] h	0.444
		Sunburns	75	8	0			158	8
		Non-sunburns	60	7	0	AA: 0,8 [0,02-41,3] ᵏ	0.9156	127	7	A: 0,9 [0,3-2,6] ᵏ	0.873
		Freckling:
		Severe freckling	10	3	0	AA: 6,6 [0,1-344,4] ᵖ	0.3522	23	3	A: 2,4 [0,6-9,6] ᵖ	0.2085
		Moderate freckling	46	3	0	AA: 1,8 [0,03-91,5] ͬ	0.7723	95	3	A: 0,6 [0,2-2,2] ͬ	0.4311
		Non-freckled skin	79	9	0			167	9
		Freckled skin	56	6	0			118	6
		Non-freckled skin	79	9	0	AA: 1,4 [0,03-72,3] ᵗ	0.8624	167	9	A: 0,9 [0,3-2,7] ᵗ	0.9143
			GG	GT	TT			G	T
	rs4778241	Skin color:
		Light/pale	38	17	1	GG: 1,5 [0,7-3,2] ᵃ	0.2445	93	19	G: 1,5 [0,8-2,9] ᵃ	0.1759
		Moderate	41	26	4	GG: 4,8 [1,7-13,8] ᵇ	0,0033**	108	34	G: 2,6 [1,2-5,7] ᵇ	0,0162*
		Dark/olive	7	16	0	GG: 3,1 [1,1-8,5] ᶜ	0,0264*	30	16	G: 1,7 [0,8-2,5] ᶜ	0.1506
		Dark	7	16	0			30	16
		Non-dark	79	43	5	GG: 3,8 [1,4-9,8] d	0,0067*	201	53	G: 2 [1-4] d	0,0417*
		Tanning:
		High susceptibility to sunburns	15	5	0	GG: 2,2 [0,7-7,1] ᵉ	0.1794	35	5	G: 2,1 [0,8-6,1] ᵉ	0.1565
		Initial sunburns	38	23	2	GG: 7 [1,7-28,2] ᶠ	0,0062**	99	27	G: 4,2 [1,4-13,1] ᶠ	0,0132*
		Moderate tanning	27	18	2	GG: 1,1 [0,5-2,4] ᵍ	0.762	72	22	G: 1,1 [0,6-2,1] ᵍ	0.7276
		Quick tanning	6	13	1	GG: 3,6 [1,2-10,5] h	0,0218*	25	15	G: 2,2 [1-4,8] h	0,0444*
		Sunburns	53	28	2			134	32
		Non-sunburns	33	31	3	GG: 1,8 [1-3,5] ᵏ	0.0734	97	37	G: 1,6 [0,9-2,7] ᵏ	0.0895
		Freckling:
		Severe freckling	7	6	0	GG: 0,7 [0,2-2,4] ᵖ	0.6059	20	6	G: 1 [0,4-2,5] ᵖ	0.9164
		Moderate freckling	25	24	0	GG: 0,7 [0,3-1,3] ͬ	0.2413	74	24	G: 0,9 [0,5-1,6] ͬ	0.6604
		Non-freckled skin	54	29	5			137	39
		Freckled skin	32	30	0			94	30
		Non-freckled skin	54	29	5	GG: 0,7 [0,4-1,3] ᵗ	0.2353	137	39	G: 0,9 [0,5-1,5] ᵗ	0.6802
			TT	CT	CC			T	C
	rs4778138	Skin color:
		Light/pale	41	14	1	TT: 1,7 [0,8-3,6] ᵃ	0.183	96	16	T: 1,54 [0,79-3,01] ᵃ	0.2055
		Moderate	44	25	2	TT: 4,3 [1,5-11,9] ᵇ	0,0057**	113	29	T: 2,9 [1,29-6,54] ᵇ	0,0101*
		Dark/olive	9	13	1	TT: 2,5 [1-6,7] ᶜ	0.0588	31	15	T: 1,9 [0,9-4] ᶜ	0.0927
		Dark	9	13	1			31	15
		Non-dark	85	39	3	TT: 3,2 [1,3-7,9] d	0,0141*	209	45	T: 2,3 [1,1-4,5] d	0,0225*
		Tanning:
		High susceptibility to sunburns	15	5	0	TT: 1,9 [0,6-6] ᵉ	0.2979	35	5	T: 1,8 [0,6-5,1] ᵉ	0.2912
		Initial sunburns	43	18	2	TT: 5,6 [1,4-21,9] ᶠ	0,0138*	104	22	T: 3,8 [1,2-11,8] ᶠ	0,0226*
		Moderate tanning	29	17	1	TT: 1,3 [0,6-3] ᵍ	0.4752	75	19	T: 1,2 [0,6-2,4] ᵍ	0.6043
		Quick tanning	7	12	1	TT: 4 [1,4-11,5] h	0,0105*	26	14	T: 2,6 [1,2-5,6] h	0,0214*
		Sunburns	58	23	2			139	27
		Non-sunburns	36	29	2	TT: 2 [1-3,9] ᵏ	0,0433*	101	33	T: 1,7 [1-3] ᵏ	0.0735
		Freckling:
		Severe freckling	8	5	0	TT: 0,8 [0,2-2,5] ᵖ	0.6344	21	5	T: 0,9 [0,3-2,6] ᵖ	0.8407
		Moderate freckling	26	22	1	TT: 0,5 [0,3-1,1] ͬ	0.081	74	24	T: 0,7 [0,4-1,2] ͬ	0.1748
		Non-freckled skin	60	25	3			145	31
		Freckled skin	34	27	1			95	29
		Non-freckled skin	60	25	3	TT: 0,6 [0,3-1,1] ᵗ	0.0975	145	31	T: 0,7 [0,4-1,2] ᵗ	0.2196
			GG	GT	TT			G	T
SLC24A4	rs12896399	Skin color:
		Light/pale	26	18	12	TT: 0,9 [0,4-2] ᵃ	0.7375	70	42	T: 0,7 [0,4-1,2] ᵃ	0.1854
		Moderate	23	31	17	TT: 1,3 [0,4-4,5] ᵇ	0.6855	77	65	T: 1,1 [0,6-2,3] ᵇ	0.7476
		Dark/olive	11	8	4	TT: 0,5 [0,2-1,4] ᶜ	0.1841	30	16	T: 0,6 [0,3-1,3] ᶜ	0.1926
		Dark	11	8	4			30	12
		Non-dark	49	49	29	TT: 1,4 [0,4-4,5] d	0.5635	147	78	T: 1,3 [0,6-2,7] d	0.444
		Tanning:
		High susceptibility to sunburns	9	7	4	TT: 0,9 [0,3-34] ᵉ	0.9064	25	15	T: 0,9 [0,4-2] ᵉ	0.8396
		Initial sunburns	24	24	15	TT: 1 [0,2-4,7] ᶠ	1	72	54	T: 0,8 [0,3-2] ᶠ	0.6482
		Moderate tanning	20	17	10	TT: 1,2 [0,5-2,9] ᵍ	0.7539	57	37	T: 1,2 [0,7-2] ᵍ	0.6026
		Quick tanning	7	9	4	TT: 1,3 [0,4-4,3] h	0.7242	23	17	T: 1 [0,5-2,1] h	0.9683
		Sunburns	33	31	19			97	50
		Non-sunburns	27	26	14	TT: 1,1 [0,5-2,5] ᵏ	0.7693	80	54	T: 0,8 [0,5-1,2] ᵏ	0.2762
		Freckling:
		Severe freckling	8	2	3	TT: 0,9 [0,2-3,4] ᵖ	0.814	18	8	T: 0,6 [0,2-1,4] ᵖ	0.1966
		Moderate freckling	19	23	7	TT: ,5 [0,2-1,2] ͬ	0.1129	61	37	T: 0,8 [0,5-1,3] ͬ	0.2919
		Non-freckled skin	33	32	23			98	78
		Freckled skin	27	25	10			79	45
		Non-freckled skin	33	32	23	TT: 0,5 [0,2-1,2] ᵗ	0.1485	98	79	T: 0,7 [0,4-1,1] ᵗ	0.1484
			GG	GC	CC			G	C
SLC45A2	rs16891982	Skin color:
		Light/pale	55	1	0	GG: 2,4 [0,3-24] ͣ	0.4482	111	1	G: 2,4 [0,3-23,4] ͣ	0.452
		Moderate	68	3	0	GG: 19,4 [2,2-172,7] ᵇ	0,0078**	139	3	G: 16,7 [1,9-142,6] ᵇ	0,0103*
		Dark/olive	17	6	0	GG: 8 [1,8-35,3] ᶜ	0,0060**	40	6	G: 7 [1,7-29] ᶜ	0,0079**
		Dark	17	6	0			40	6
		Non-dark	123	4	0	GG: 10,9 [2,8-42,4] d	0,0006***	250	4	G: 9,4 [2,5-34,7] d	0,0008***
		Tanning:
		High susceptibility to sunburns	19	1	0	GG: 2,3 [0,3-20,7] ᵉ	0.47	39	1	G: 2,2 [0,3-19,4] ᵉ	0.4806
		Initial sunburns	62	1	0	GG: 3,4 [0,3-35,4] ᶠ	0.3142	125	1	G: 3,2 [0,3-31,8] ᶠ	0.3281
		Moderate tanning	42	5	0	GG: 7,4 [0,8-65,5] ᵍ	0.0726	89	5	G: 7 [0,8-61,2] ᵍ	0.0775
		Quick tanning	17	3	0	GG: 10,9 [1,1-112] h	0,0438*	37	3	G: 10,1 [1-100,4] h	0,0477*
		Sunburns	81	2	0			164	2
		Non-sunburns	59	8	0	GG: 5,5 [1,1-26,8] ᵏ	0,0352*	126	8	G: 5,2 [1,1-25] ᵏ	0,0390*
		Freckling:
		Severe freckling	13	0	0	GG: 2,9 [0,2-52,3] ᵖ	0.4804	26	0	G: 2,7 [0,2-47,7] ᵖ	0.5035
		Moderate freckling	47	2	0	GG: 2,4 [0,5-11,5] ͬ	0.2925	96	2	G: 2,3 [0,5-11] ͬ	0.302
		Non-freckled skin	80	8	0			168	8
		Freckled skin	60	2	0			122	2
		Non-freckled skin	80	8	0	GG: 3 [0,6-14,6] ᵗ	0.1744	168	8	G: 2,9 [0,6-13,9] ᵗ	0.1823
			CC	CT	TT			C	T
IRF4	rs12203592	Skin color:
		Light/pale	42	13	1	TT: 3,9 [0,2-96,7] ᵃ	0.4105	97	15	T: 3,5 [1,3-9,4] ᵃ	0,0123*
		Moderate	65	6	0	TT: 1,3 [0,1-32,3] ᵇ	0.8848	136	6	T: 2,2 [0,6-8,1] ᵇ	0.2267
		Dark/olive	20	3	0	TT: 0,3 [0,01-17] ᶜ	0.5806	43	3	T: 1,6 [0,4-6,6] ᶜ	0.5292
		Dark	20	3	0			43	3
		Non-dark	107	19	1	TT: 0,6 [0,02-14,1] d	0.7228	233	21	T: 1,3 [0,4-4,5] d	0.6887
		Tanning:
		High susceptibility to sunburns	14	6	0	TT: 2,3 [0,04-120,8] ᵉ	0.677	34	6	T: 4 [1,1-14,9] ᵉ	0,0414*
		Initial sunburns	53	9	1	TT: 1,0 [0,02-52,9] ᶠ	1	115	11	T: 2,2 [0,5-9,4] ᶠ	0.2971
		Moderate tanning	43	4	0	TT: 2,3 [0,09-57,2] ᵍ	0.6162	90	4	T: 2,2 [0,7-7] ᵍ	0.2019
		Quick tanning	17	3	0	TT: 1 [0,04-25,1] h	0.9922	37	3	T: 1,2 [0,31-4,5] h	0.8075
		Sunburns	67	15	1			149	17
		Non-sunburns	60	7	0	TT: 2,5 [0,1-61,2] ᵏ	0.5843	127	7	T: 2,1 [0,9-5,2] ᵏ	0.1177
		Freckling:
		Severe freckling	3	9	1	TT: 21,2 [0,8-550,5] ᵖ	0.0658	15	11	T: 20,8 [6,7-64,1] ᵖ	<0,001***
		Moderate freckling	42	7	0	TT: 1,8 [0,03-91,5] ͬ	0.7723	91	7	T: 2,2 [0,7-6,7] ͬ	0.1727
		Non-freckled skin	82	6	0			170	6
		Freckled skin	45	16	1			106	18
		Non-freckled skin	82	6	0	TT: 4,3 [0,2-107,7] ᵗ	0.3729	170	6	T: 4,8 [1,9-12,5] ᵗ	0,0013**
			CC	CT	TT			C	T
TYR	rs1393350	Skin color:
		Light/pale	34	18	4	TT: 5,4 [0,6-49,6] ͣ	0.1373	86	26	T: 1,1 [0,6-2,1] ͣ	0.6904
		Moderate	42	28	1	TT: 4 [0,2-77,9] ᵇ	0.3565	112	30	T: 2 [0,8-5,3] ᵇ	0.154
		Dark/olive	17	6	0	TT: 1 [0,04-25,4] ᶜ	1	40	6	T: 1,8 [0,7-4,6] ᶜ	0.2306
		Dark	17	6	0			40	6
		Non-dark	76	46	5	TT: 2,1 [0,1-39,5] d	0.6172	198	56	T: 1,9 [0,8-4,7] d	0.171
		Tanning:
		High susceptibility to sunburns	13	7	0	TT: 2,3 [0,04-120,8] ᵉ	0.677	33	7	T: 0,9 [0,3-2,4] ᵉ	0.8226
		Initial sunburns	37	21	5	TT: 1,0 [0,02-52,9] ᶠ	1	95	31	T: 1,2 [0,4-4] ᶠ	0.762
		Moderate tanning	29	18	0	TT: 8,9 [0,5-165,7] ᵍ	0.1417	76	18	T: 1,4 [0,7-2,7] ᵍ	0.3372
		Quick tanning	14	6	0	TT: 3,9 [0,2-72,8] h	0.3681	34	6	T: 1,9 [0,7-4,8] h	0.2085
		Sunburns	50	28	5			128	38
		Non-sunburns	43	24	0	TT: 9,5 [0,5-174,2] ᵏ	0.1306	110	24	T: 1,4 [0,8-2,4] ᵏ	0.2905
		Freckling:
		Severe freckling	6	7	0	TT: 1,3 [0,1-28,2] ᵖ	0.875	19	7	T: 1,5 [0,6-4] ᵖ	0.3709
		Moderate freckling	31	15	3	TT: 2,8 [0,5-17,4] ͬ	0.268	77	21	T: 1,1 [0,6-2,1] ͬ	0.676
		Non-freckled skin	56	30	2			142	34
		Freckled skin	37	22	3			96	28
		Non-freckled skin	56	30	2	TT: 2,2 [0,4-13,5] ᵗ	0.3994	142	34	T: 1,2 [0,7-2,1] ᵗ	0.4923
			AA	AG	GG			A	G
VDR	rs731236	Skin color:
		Light/pale	23	26	7	GG: 1,1 [0,4-3,3] ᵃ	0.8309	72	40	G: 1,1 [0,6-1,8] ᵃ	0.8413
		Moderate	30	33	8	GG: 3,1 [0,4-27,1] ᵇ	0.2976	93	49	G: 1 [0,5-1,9] ᵇ	0.8826
		Dark/olive	7	15	1	GG: 2,8 [0,3-23,6] ᶜ	0.3456	29	17	G: 0,9 [0,5-1,8] ᶜ	0.7623
		Dark	7	15	1			29	17
		Non-dark	53	59	15	GG: 3 [0,4-23,5] d	0.3075	165	89	G: 0,9 [0,5-1,8] d	0.8024
		Tanning:
		High susceptibility to sunburns	9	9	2	GG: 1,6 [0,3-10,6] ᵉ	0.609	27	13	G: 1 [0,5-2,3] ᵉ	0.9471
		Initial sunburns	24	29	10	GG: 2,1 [0,2-25,4] ᶠ	0.5557	77	49	G: 0,9 [0,4-2,3] ᶠ	0.8131
		Moderate tanning	20	24	3	GG: 2,8 [0,7-10,7] ᵍ	0.1397	64	30	G: 1,4 [0,8-2,4] ᵍ	0.2868
		Quick tanning	7	12	1	GG: 3,6 [0,4-29,9] h	0.2382	26	14	G: 1,2 [0,6-2,5] h	0.659
		Sunburns	33	38	12			104	62
		Non-sunburns	27	36	4	GG: 2,7 [0,8-8,8] ᵏ	0.1043	90	44	G: 1,2 [0,7-2] ᵏ	0.4164
		Freckling:
		Severe freckling	4	9	0	GG: 0,2 [0,01-4,1] ᵖ	0.3133	17	9	G: 1 [0,4-2,3] ᵖ	0.9067
		Moderate freckling	19	26	4	GG: 0,4 [0,02-7,4] ͬ	0.5189	64	34	G: 1 [0,6-1,6] ͬ	0.855
		Non-freckled skin	37	39	12			113	63
		Freckled skin	23	35	4			81	43
		Non-freckled skin	37	39	12	GG: 0,4 [0,1-1,4] ᵗ	0.1696	113	63	G: 1 [0,6-1,5] ᵗ	0.8419
			TT	CT	CC			T	C
ASIP	rs6058017	Skin color:
		Light/pale	45	10	1	TT: 1,7 [0,8-4] ᵃ	0.203	100	12	T: 1,5 [0,7-3,1] ᵃ	0.3395
		Moderate	50	21	0	TT: 2,6 [0,9-7,6] ᵇ	0.0754	121	21	T: 2,3 [0,9-5,8] ᵇ	0.0743
		Dark/olive	14	8	1	TT: 1,5 [0,6-4,1] ᶜ	0.3947	36	10	T: 1,6 [0,7-3,7] ᶜ	0.2724
		Dark	14	8	1			36	10
		Non-dark	95	31	1	TT: 1,9 [0,8-4,8] d	0.1724	221	33	T: 1,9 [0,8-4,1] d	0.1237
		Tanning:
		High susceptibility to sunburns	19	1	0	TT: 12,9 [1,6-104,6] ᵉ	0,0167*	39	1	T: 10,5 [1,4-81,5] ᵉ	0,0240*
		Initial sunburns	51	11	1	TT: 15,6 [1,7-139,7] ᶠ	0,0143*	113	13	T: 11,3 [1,4-94,3] ᶠ	0,0248*
		Moderate tanning	28	18	1	TT: 2,9 [1,2-6,8] ᵍ	0,0154*	74	20	T: 2,4 [1,1-5] ᵍ	0,0271*
		Quick tanning	11	9	0	TT: 3,5 [1,2-10,3] h	0,0240*	31	9	T: 2,5 [1-6,5] h	0.0531
		Sunburns	70	12	1			152	14
		Non-sunburns	39	27	1	TT: 3,9 [1,8-8,3] ᵏ	0,0005***	105	29	T: 3 [1,5-6] ᵏ	0,0017**
		Freckling:
		Severe freckling	10	3	0	TT: 1,6 [0,4-6,1] ᵖ	0.5261	23	3	T: 2,6 [0,7-8,9] ᵖ	0.1366
		Moderate freckling	39	9	1	TT: 1,8 [0,8-4,2] ͬ	0.1558	87	11	T: 1,6 [0,7-3,3] ͬ	0.2405
		Non-freckled skin	60	27	1			147	29
		Freckled skin	49	12	1			110	14
		Non-freckled skin	60	27	1	TT: 1,8 [0,8-3,8] ᵗ	0.1444	147	29	T: 1,6 [0,8-3,1] ᵗ	0.2092
			CC	CT	TT			C	T
	rs1015362	Skin color:
		Light/pale	23	27	6	CC: 0,8 [0,4-1,5] ᵃ	0.4436	73	39	C: 0,9 [0,5-1,5] ᵃ	0.6841
		Moderate	34	28	9	CC: 0,9 [0,3-2,4] ᵇ	0.8438	96	46	C: 1,0 [0,5-2,1] ᵇ	0.9963
		Dark/olive	10	10	3	CC: 1,2 [0,5-3,1] ᶜ	0.7128	30	16	C: 1,1 [0,6-2,2] ᶜ	0.7647
		Dark	10	10	3			30	16
		Non-dark	57	55	15	CC: 1,1 [0,4-2,6] d	0.9009	169	85	C: 1,1 [0,6-2,1] d	0.8618
		Tanning:
		High susceptibility to sunburns	7	11	2	CC: 0,6 [0,2-1,7] ᵉ	0.2965	25	15	C: 0,7 [0,3-1,6] ᵉ	0.454
		Initial sunburns	29	27	7	CC: 0,8 [0,2-2,9] ᶠ	0.7441	85	41	C: 1,1 [0,5-2,7] ᶠ	0.8185
		Moderate tanning	23	19	5	CC: 0,9 [0,4-1,9] ᵍ	0.7628	65	29	C: 0,9 [0,5-1,6] ᵍ	0.7903
		Quick tanning	8	8	4	CC: 1,3 [0,5-3,6] h	0.6367	24	16	C: 1,4 [0,7-2,9] h	0.3876
		Sunburns	36	38	9			110	56
		Non-sunburns	31	27	9	CC: 0,9 [0,5-1,7] ᵏ	0.7229	89	45	C: 1 [0,6-1,6] ᵏ	0.9778
		Freckling:
		Severe freckling	4	7	2	CC: 0,5 [0,1-1,7] ᵖ	0.2589	15	11	C: 0,6 [0,3-1,5] ᵖ	0.2917
		Moderate freckling	21	22	6	CC: 0,8 [0,4-1,7] ͬ	0.5837	64	34	C: 0,9 [0,5-1,5] ͬ	0.6272
		Non-freckled skin	42	36	10			120	56
		Freckled skin	25	29	8			79	45
		Non-freckled skin	42	36	10	CC: 0,7 [0,4-1,4] ᵗ	0.3696	120	56	C: 0,8 [0,5-1,3] ᵗ	0.4198
			GG	GT	TT			G	T
	rs4911414	Skin color:
		Light/pale	20	26	10	TT: 2 [0,7-5,6] ᵃ	0.1944	66	46	T: 1,5 [0,9-2,5] ᵃ	0.1224
		Moderate	33	31	7	TT: 4,8 [0,6-39,8] ᵇ	0.1475	97	45	T: 1,8 [0,8-3,7] ᵇ	0.1329
		Dark/olive	11	11	1	TT: 2,4 [0,3-20,7] ᶜ	0.4236	33	13	T: 1,2 [0,6-2,5] ᶜ	0.6618
		Dark	11	11	1			33	13
		Non-dark	53	57	17	TT: 3,4 [0,43-26,89] d	0.2461	163	91	T: 1,4 [0,71-2,83] d	0.3228
		Tanning:
		High susceptibility to sunburns	5	12	3	TT: 4 [0,6-25,9] ᵉ	0.1493	22	18	T: 2,1 [1-4,6] ᵉ	0.0527
		Initial sunburns	26	25	12	TT: 3,4 [0,3-35,4] ᶠ	0.3142	77	49	T: 2,2 [0,9-5,5] ᶠ	0.1062
		Moderate tanning	23	22	2	TT: 5,3 [1,1-24,9] ᵍ	0,0350*	68	26	T: 1,7 [0,9-3] ᵍ	0.0834
		Quick tanning	10	9	1	TT: 4,5 [0,5-36,8] h	0.1636	29	11	T: 1,7 [0,8-3,7] h	0.1941
		Sunburns	31	37	15			99	67
		Non-sunburns	33	31	3	TT: 4,7 [1,3-17] ᵏ	0,0182*	97	37	T: 1,8 [1,1-2,9] ᵏ	0,0217*
		Freckling:
		Severe freckling	4	7	2	TT: 2,1 [0,4-11,4] ᵖ	0.3892	15	11	T: 1,7 [0,7-4] ᵖ	0.2158
		Moderate freckling	18	22	9	TT: 2,6 [0,9-7,5] ͬ	0.0762	58	40	T: 1,6 [1-2,7] ͬ	0.0739
		Non-freckled skin	42	39	7			123	53
		Freckled skin	22	29	11			73	51
		Non-freckled skin	42	39	7	TT: 2,5 [0,9-6,9] ᵗ	0.076	123	53	T: 1,6 [1,0-2,6] ᵗ	0,0491*
			CC	CT	TT			C	T
MC1R	rs1805007	Skin color:
		Light/pale	49	6	1	TT: 3,9 [0,2-96,7] ᵃ	0.4105	104	8	T: 1,7 [0,6-5,2] ᵃ	0.317
		Moderate	65	6	0	TT: 1,3 [0,1-32,3] ᵇ	0.8848	136	6	T: 7,6 [0,4-133,8] ᵇ	0.1675
		Dark/olive	23	0	0	TT: 0,3 [0,01-17] ᶜ	0.5806	46	0	T: 4,4 [0,3-80,1] ᶜ	0.3138
		Dark	23	0	0			46	0
		Non-dark	114	12	1	TT: 0,6 [0,02-1,4] d	0.7228	240	14	T: 5,6 [0,3-95,7] d	0.2336
		Tanning:
		High susceptibility to sunburns	16	3	1	TT: 7,3 [0,3-187,3] ᵉ	0.2295	35	5	T: 6,6 [1,2-35,5] ᵉ	0,0286*
		Initial sunburns	57	6	0	TT: 3,2 [0,1-82,2] ᶠ	0.4898	120	6	T: 5,6 [0,6-50] ᶠ	0.1251
		Moderate tanning	45	2	0	TT: 0,8 [0,02-38,4] ᵍ	0.8851	92	2	T: 2,3 [0,5-11,7] ᵍ	0.3146
		Quick tanning	19	1	0	TT: 0,3 [0,01-16,8] h	0.5749	39	1	T: 2 [0,2-16,7] h	0.5422
		Sunburns	73	9	1			155	11
		Non-sunburns	64	3	0	TT: 2,5 [0,1-61,2] ᵏ	0.5843	131	3	T: 3,1 [0,9-11,3] ᵏ	0.0876
		Freckling:
		Severe freckling	11	1	1	TT: 21,2 [0,8-550,5] ᵖ	0.0658	23	3	T: 3,2 [0,8-13] ᵖ	0.1136
		Moderate freckling	45	4	0	TT: 1,8 [0,03-91,5] ͬ	0.7723	94	4	T: 1 [0,3-3,6] ͬ	0.9664
		Non-freckled skin	81	7	0			169	7
		Freckled skin	56	5	1			117	7
		Non-freckled skin	81	7	0	TT: 4,3 [0,2-107,7] ᵗ	0.3729	169	7	T: 1,4 [0,5-4,2] ᵗ	0.5021
Prediction of skin color, tanning and freckling from DNA in Polish population: linear regression, random forest and neural network approaches
Human Genetics
Katarzyna Zaorska, Piotr Zawierucha, Michał Nowicki
Department of Histology and Embryology, University of Medical Sciences, 60-781 Poznan, Poland
katarzyna.zarska@gmail.com
Supplementary Table 3
The frequency of alleles and genotypes in 13 differentiated SNPs genotyped in this study for 150 training subjects
calculated for distinct phenotypes using the Fisher’s exact test.
ᵃ calculated for light/pale vs. moderate skin color; ᵇ calculated for light/pale vs. dark/olive skin color;
ᶜ calculated for moderate vs. dark/olive skin color; ᵈ calculated for non-dark vs. dark/olive skin color;
ᵉ calculated for high susceptibility to sunburns vs. moderate tanning;
ᶠ calculated for high susceptibility to sunburns vs. quick tanning;
ᵍ calculated for initial sunburns vs. moderate tanning;
h calculated for initial sunburns vs. quick tanning; ᵏ calculated for sunburns vs. non-sunburns;
ᵖ calculated for severe freckling vs. non-freckled skin; ͬ calculated for moderate freckling vs. non-freckled skin;
ᵗ calculated for freckled skin vs. non-freckled skin;
¹ wild homozygote/allele as first; statistically significant * when p ≤ 0,05, ** when p ≤ 0,01, *** p ≤ 0,001
