# Supplementary material for: Prediction of skin color, tanning and freckling from DNA in Polish population: linear regression, random forest and neural network approaches
Source: Hum Genet. 2019 Apr 12;138(6):635–47. doi: 10.1007/s00439-019-02012-w (PMC6554257; doi:10.1007/s00439-019-02012-w)
Supplement: Supplementary file 4 — Hyperparameters tested in grid search analysis for GLM, RF and NN algorithms prior to developing the prediction models 4 (XLSX 11 kb) [file 439_2019_2012_MOESM4_ESM.xlsx]

## Sheet: hyperparameters
	Hyperparameter name	Predictors
		2-category level of estimation			3- and 4-category level of estimation
		Skin Color	Tanning	Freckling	Skin Color	Tanning	Freckling
Random Forest	ntrees	100	120	120	200	80	200
	max_depth	10	60	20	10	10	60
	min_rows	1	2	2	2	1	1
	sample_rate	0.8	0.632	0.632	0.95	0.632	0.632
	col_sample_rate_per_tree	0.5	0.5	1	0.5	0.5	0.5
Neuronal Network	activation	Tanh	Tanh With Dropout	Rectifier With Dropout	Rectifier With Dropout	Tanh With Dropout	Rectifier With Dropout
	hidden	2x200	2x300	2x300	2x200	2X300	2x200
	l1	1e-05	0.0001	1e-05	1e-05	0.0001	0.0001
	l2	0.0001	0.0001	1e-05	1e-05	0.0001	1e-05
	score_interval	5	5	3	5	5	5
	epochs	10.54	10.41	10.51	10.5	10.4	10.6
GLM	alpha	0	0.5	0	0.99	0.1	0.99
Prediction of skin color, tanning and freckling from DNA in Polish population: linear regression, random forest and neural network approaches
Human Genetics
Katarzyna Zaorska, Piotr Zawierucha, Michał Nowicki
Department of Histology and Embryology, University of Medical Sciences, 60-781 Poznan, Poland
katarzyna.zarska@gmail.com
Supplementary Table 4
Hyperparameters tested in grid search analysis for GLM, RF and NN algorithms prior to developing the prediction models.
